# Supplementary material for: CRUSTY: a versatile web platform for the rapid analysis and visualization of high-dimensional flow cytometry data
Source: Nat Commun. 2023 Sep 4;14:5102. doi: 10.1038/s41467-023-40790-0 (PMC10477295; doi:10.1038/s41467-023-40790-0)
Supplement: Supplementary file 4 — Source Data [file 41467_2023_40790_MOESM4_ESM.xlsx]

## Sheet: Fig. 2c
	1	2	3	4	5	6	7	8	9	10	11	12	13	14	15	16	17	18	19	20	21	22	23	24	25
BoneMarrow	0.1266	0.0873667	0.110333	0.0150667	0.0526333	0.0766333	0.104533	0.0216667	0.0365667	0.0222667	0.0262333	0.0228333	0.0237667	0.104933	0.0262333	0.0084	0.0147333	0.0333333	0.0085	0.00426667	0.0224	0.00776667	0.0311333	0	0.0118
Lung	0.06395	0.0508167	0.0400167	0.153167	0.0592333	0.00771667	0.02715	0.120467	0.0630667	0.0328667	0.05715	0.02425	0.02485	0.01455	0.0611833	0.058	0.0314667	0.0220667	0.0195	0.0231333	0.00943333	0.0108167	0.00138333	0.02335	0.000416667
LymphNode	0.0906667	0.176667	0.0871	0.0442333	0.000866667	0.0015	0.154633	0.00126667	0.0053	0.00513333	0.0275667	0.120267	0.00326667	0.0767333	0.0008	0.0032	0.0111333	0.00643333	0.0800667	0.0692	0.0117667	0.0169	0.0008	0.000166667	0.00433333
PBMC (NSCLC)	0.138367	0.0803	0.0790667	0.000766667	0.120133	0.128633	0.000833333	0.0281333	0.0329333	0.0845	0.0456667	0.0240333	0.0795667	0.00293333	0.0292	0.00713333	0.0188667	0.0411667	0.000466667	0.0023	0.0221	0.0114	0.0109667	3.33333e-05	0.0105
PBMC (healthy)	0.0847333	0.0426	0.0615333	0.000333333	0.0547	0.108867	0.00326667	0.0245667	0.113933	0.121367	0.0681	0.0441333	0.0703667	0.0103333	0.0119333	0.0359333	0.0526	0.0139667	0.0007	0.00553333	0.0374667	0.0113667	0.0197	0	0.00196667

## Sheet: Fig. 2e
VIA_cluster	GZMK	GZMB	TIGIT	CD45R0	CD95	HLA-DR	CD69	CD103	PD1	CD27	CD161	CD38	CD28	GNLY	LEF1	CCR7	CD127	T-bet
1	-0.645807	-0.685706	-0.59821	0.465108	0.860705	-0.567591	-0.397664	-0.287933	-0.456115	0.709182	-0.249076	-0.362084	1.18079	-0.421908	0.271567	1.25828	1.05731	-0.659405
2	0.96881	-0.62946	-0.10136	-0.109229	-0.0367615	-0.327341	-0.335039	-0.295613	-0.0926672	0.622381	-0.20809	-0.319929	0.704828	-0.408436	0.533147	0.766452	0.79738	-0.292208
3	1.10392	-0.500248	0.672935	1.08129	1.0502	0.14827	-0.370371	-0.227078	1.04168	0.745455	-0.112355	-0.14359	0.869627	-0.51327	0.0224928	0.126825	0.299774	-0.373689
4	-0.712709	-0.50705	-0.555446	0.393531	-0.140219	0.720764	1.49428	2.89511	0.530972	-0.433207	-0.229344	-0.235903	-0.631622	-0.497058	-0.490592	-0.321169	-0.32762	-0.200568
5	-0.658761	1.1819	-0.317511	-0.420828	-0.60046	-0.231754	-0.532415	-0.399409	-0.6465	-0.810477	-0.374459	-0.298435	-0.881612	0.548876	-0.36336	-0.481463	-1.14755	1.20376
6	0.79026	-0.734504	-0.907397	0.666961	-0.274471	-0.716106	-0.325044	-0.317259	-0.221543	0.087372	3.14757	-0.448301	1.03246	-0.205078	0.0362192	-0.910827	1.10976	-0.0682395
7	1.34879	-0.410808	0.461105	1.05993	0.657814	0.938901	1.74853	-0.180172	1.56206	0.517768	-0.101903	0.70999	0.406659	-0.681346	0.122299	-0.341391	-0.813099	-0.665037
8	-0.622102	1.11652	-0.593971	-0.097988	-0.412221	-0.154904	-0.497668	-0.355636	-0.692974	-0.683282	-0.381068	-0.125347	-0.718996	0.973359	-0.266636	-0.404143	0.366358	0.830357
9	-0.710499	1.18659	0.634927	-0.843397	-0.549043	-0.111237	-0.571071	-0.406943	-0.399485	-0.744796	-0.317064	0.155506	-0.852629	0.692947	-0.469309	-0.406846	-0.842051	-0.368472
10	-0.623706	0.932225	1.54214	-1.14832	-0.55349	-0.131799	-0.566359	-0.444486	-0.54457	-0.6834	-0.250893	0.516104	-0.937557	0.363736	-0.37079	-0.469875	-0.974053	1.26601
11	-0.646808	-0.644435	0.467092	-0.676866	-0.236741	0.0464059	-0.408394	-0.368271	-0.575077	-0.478212	-0.385678	-0.181751	-0.75648	-0.449556	-0.50032	-0.412513	-0.331445	-0.73578
12	-0.612495	-0.709963	-0.729886	-0.621904	-0.481809	-0.607681	-0.411876	-0.260323	-0.547497	1.07224	-0.192132	-0.113924	0.620291	-0.511115	1.44732	1.71587	0.862328	-0.727571
13	-0.603054	1.07515	0.555057	-0.144616	-0.492463	-0.205132	-0.569164	-0.39175	0.917372	-0.355528	-0.0489963	0.0715096	-0.811376	0.201493	-0.249071	-0.498654	-1.00453	1.24712
14	1.05081	-0.568269	0.572295	-0.704562	-0.223258	0.212201	1.82298	-0.371073	0.031338	-0.103313	0.0506928	0.028538	-0.377124	-0.607357	-0.0062955	-0.375203	-0.674208	-0.404092
15	-0.607823	1.80422	0.285819	-0.851403	-0.571514	-0.0822834	-0.661015	-0.429274	-0.739811	-0.816469	-0.432337	0.206788	-0.791904	2.96168	-0.154778	-0.440955	-0.737866	1.62691
16	0.182921	1.33361	-0.280904	-0.612547	0.27619	1.52575	-0.43438	-0.400261	-0.452747	-0.784927	-0.286975	1.5482	-0.716275	0.293678	-0.367096	-0.302616	-0.88077	0.486019
17	-0.269179	0.0808564	-0.0554895	-0.0161503	-0.252617	-0.269137	-0.401615	-0.296528	1.00486	-0.0965059	-0.160161	-0.300444	-0.233912	0.16155	-0.0877818	-0.35919	0.585694	0.151578
18	1.16555	0.368002	0.870804	-0.838668	-0.151454	-0.00752946	-0.493292	-0.397576	-0.548595	-0.293403	-0.246506	-0.13319	-0.621443	0.890887	-0.227295	-0.466866	-0.152773	0.459391
19	-0.488344	-0.699349	-0.634151	0.342892	-0.323414	0.0758769	1.83654	-0.231734	0.014557	-0.0291082	-0.278883	0.712251	0.0474792	-0.392412	0.7256	0.585178	0.431593	-0.431081
20	1.18287	-0.450948	0.193804	1.11183	0.45155	0.659393	1.03655	1.9573	1.3567	0.480269	-0.237084	0.189513	0.317593	-0.614272	0.247402	0.0432928	-0.314204	-0.637103
21	-0.632406	-0.692117	-0.674	0.292027	0.487023	-0.611939	-0.390385	2.45604	-0.199337	0.558972	0.262014	-0.249287	0.610241	-0.427153	0.141822	0.626042	1.17162	-0.53735
22	0.230138	-0.476485	0.382915	1.10541	2.45642	3.32446	-0.199258	0.0327984	0.720744	0.555412	-0.21608	1.99459	0.892343	-0.362336	0.154855	0.158456	-0.180605	-0.39255
23	0.836314	-0.879344	-1.00686	0.791223	-0.309106	-0.635828	2.08047	-0.302887	-0.082064	-0.071174	3.41775	-0.0461306	0.934814	-0.405145	0.0260503	-1.02777	1.13569	-0.128268
24	-0.626538	0.0380751	-0.559952	0.682485	-0.18939	0.923412	1.66232	3.07538	0.376012	-0.351464	-0.486477	-0.310095	-0.81769	2.55043	-0.645474	-0.356733	-0.632686	0.0024074
25	-0.355388	-0.730217	-0.455443	-0.980816	-1.17075	-0.580153	-0.304853	-0.381038	-0.271992	1.73644	-0.320216	-0.616808	-0.621963	-0.420003	0.394571	-0.131968	0.69784	-0.20362
